# Supplementary material for: Relationship between type 1 diabetes and autoimmune diseases in european populations: A two-sample Mendelian randomization study
Source: Front Genet. 2024 Sep 16;15:1335839. doi: 10.3389/fgene.2024.1335839 (PMC11439667; doi:10.3389/fgene.2024.1335839)
Supplement: Supplementary file 1 [file Table1.csv]

	chr.exposure	pos.exposure	beta.exposure	se.exposure	pval.exposure	SNP	effect_allele.exposure	other_allele.exposure	eaf.exposure	exposure	F
1	1	114303808	0.6527	0.0346	3.42E-79	rs6679677	A	C	0.0993	Type 1 diabetes || id:ebi-a-GCST010681	355.8566023
2	1	183646903	-0.3707	0.064	6.75E-09	rs10911399	G	A	0.0455	Type 1 diabetes || id:ebi-a-GCST010681	33.54943604
3	1	64107284	0.1709	0.0295	7.28E-09	rs2269247	T	C	0.1804	Type 1 diabetes || id:ebi-a-GCST010681	33.5614019
4	2	33613232	0.1769	0.0269	4.55E-11	rs1869449	A	G	0.2967	Type 1 diabetes || id:ebi-a-GCST010681	43.24651401
5	2	84040260	-0.1624	0.0277	4.66E-09	rs10865468	C	G	0.2527	Type 1 diabetes || id:ebi-a-GCST010681	34.3726101
6	2	204745003	-0.1964	0.0237	1.11E-16	rs11571297	C	T	0.4844	Type 1 diabetes || id:ebi-a-GCST010681	68.67304029
7	2	74914779	0.2053	0.0322	1.82E-10	rs10183097	C	T	0.1362	Type 1 diabetes || id:ebi-a-GCST010681	40.65052467
8	2	142300935	0.562	0.0875	1.36E-10	rs192324744	G	T	0.0131	Type 1 diabetes || id:ebi-a-GCST010681	41.25309388
9	2	130096389	0.2918	0.0524	2.52E-08	rs6719660	G	A	0.9354	Type 1 diabetes || id:ebi-a-GCST010681	31.0104452
10	2	163110536	0.1577	0.0248	1.89E-10	rs2111485	G	A	0.6033	Type 1 diabetes || id:ebi-a-GCST010681	40.43523998
11	2	234607863	0.4144	0.0628	4.26E-11	rs17863786	G	A	0.0293	Type 1 diabetes || id:ebi-a-GCST010681	43.54318634
12	3	131984573	-0.9962	0.1588	3.52E-10	rs1027769	T	G	0.9966	Type 1 diabetes || id:ebi-a-GCST010681	39.35428973
13	4	41713671	-0.3796	0.0533	1.02E-12	rs62410259	A	G	0.077	Type 1 diabetes || id:ebi-a-GCST010681	50.72218917
14	5	75998201	-0.4912	0.0863	1.25E-08	rs34954	A	C	0.0443	Type 1 diabetes || id:ebi-a-GCST010681	32.39627858
15	5	37642210	0.1465	0.0259	1.49E-08	rs13182737	A	G	0.2553	Type 1 diabetes || id:ebi-a-GCST010681	31.994529
16	6	32626272	1.2786	0.0334	1.00E-200	rs9273363	A	C	0.3317	Type 1 diabetes || id:ebi-a-GCST010681	1465.468428
17	6	32895894	0.6913	0.054	1.37E-37	rs9296062	C	G	0.0509	Type 1 diabetes || id:ebi-a-GCST010681	163.8874108
18	6	31353950	-0.314	0.0332	3.06E-21	rs6909461	C	A	0.2529	Type 1 diabetes || id:ebi-a-GCST010681	89.45057338
19	6	31785228	1.0048	0.0426	3.33E-123	rs506770	C	G	0.768	Type 1 diabetes || id:ebi-a-GCST010681	556.3397033
20	6	32618190	0.6489	0.0418	2.66E-54	rs185774696	T	C	0.1772	Type 1 diabetes || id:ebi-a-GCST010681	240.9921991
21	6	29750776	-0.3009	0.0489	7.53E-10	rs9468618	T	C	0.0975	Type 1 diabetes || id:ebi-a-GCST010681	37.86401445
22	6	32970197	0.6792	0.0779	2.93E-18	rs206763	A	G	0.0202	Type 1 diabetes || id:ebi-a-GCST010681	76.01870012
23	6	33065993	0.2234	0.0317	1.76E-12	rs2144013	G	A	0.2093	Type 1 diabetes || id:ebi-a-GCST010681	49.66469962
24	9	12903066	0.6637	0.1171	1.43E-08	rs34296259	A	T	0.0082	Type 1 diabetes || id:ebi-a-GCST010681	32.12401686
25	9	126981215	0.1357	0.0243	2.43E-08	rs10760335	G	A	0.3205	Type 1 diabetes || id:ebi-a-GCST010681	31.18510051
26	10	62395516	-0.3705	0.0635	5.42E-09	rs77523242	C	T	0.0623	Type 1 diabetes || id:ebi-a-GCST010681	34.04309009
27	10	6097283	-0.3145	0.0408	1.27E-14	rs12722495	C	T	0.1122	Type 1 diabetes || id:ebi-a-GCST010681	59.41840278
28	11	2182224	0.7004	0.0354	2.30E-87	rs689	T	A	0.7109	Type 1 diabetes || id:ebi-a-GCST010681	391.4585209
29	11	88890822	0.1582	0.0233	1.02E-11	rs10830227	A	G	0.5741	Type 1 diabetes || id:ebi-a-GCST010681	46.10002026
30	11	108114749	-0.4192	0.0621	1.46E-11	rs79075295	A	G	0.0921	Type 1 diabetes || id:ebi-a-GCST010681	45.56793494
31	12	56435929	-0.2461	0.0238	4.24E-25	rs1131017	G	C	0.5803	Type 1 diabetes || id:ebi-a-GCST010681	106.9225514
32	12	74547684	0.6421	0.1032	5.00E-10	rs59680223	T	C	0.0081	Type 1 diabetes || id:ebi-a-GCST010681	38.71202996
33	12	111833788	-0.2556	0.0244	1.34E-25	rs10774624	A	G	0.5037	Type 1 diabetes || id:ebi-a-GCST010681	109.7342112
34	12	9914005	0.1526	0.0258	3.30E-09	rs2071647	A	T	0.2755	Type 1 diabetes || id:ebi-a-GCST010681	34.98401538
35	14	69273905	-0.1638	0.0281	5.37E-09	rs194749	C	T	0.2455	Type 1 diabetes || id:ebi-a-GCST010681	33.9793569
36	14	81609723	-0.416	0.0663	3.41E-10	rs201417739	C	A	0.075	Type 1 diabetes || id:ebi-a-GCST010681	39.36947328
37	14	101302463	-0.1785	0.0323	3.13E-08	rs55996894	C	G	0.204	Type 1 diabetes || id:ebi-a-GCST010681	30.5401662
38	14	89771348	0.2355	0.0402	4.75E-09	rs17125653	A	T	0.077	Type 1 diabetes || id:ebi-a-GCST010681	34.31861216
39	15	49219631	0.1755	0.0255	6.23E-12	rs4566101	C	T	0.2697	Type 1 diabetes || id:ebi-a-GCST010681	47.36678201
40	16	11200798	-0.2034	0.0258	3.11E-15	rs741172	T	C	0.3205	Type 1 diabetes || id:ebi-a-GCST010681	62.15305571
41	16	28536519	0.2411	0.0399	1.55E-09	rs231971	G	A	0.1026	Type 1 diabetes || id:ebi-a-GCST010681	36.51309351
42	16	75252327	0.2641	0.0415	1.99E-10	rs8056814	A	G	0.0793	Type 1 diabetes || id:ebi-a-GCST010681	40.49865583
43	19	10463118	-0.4139	0.0665	4.84E-10	rs34536443	C	G	0.0515	Type 1 diabetes || id:ebi-a-GCST010681	38.73892476
44	20	1675292	-0.1573	0.0256	7.97E-10	rs202520	G	A	0.7222	Type 1 diabetes || id:ebi-a-GCST010681	37.75526428
